# Supplementary material for: Medicinal Values and Potential Risks Evaluation of Ginkgo biloba Leaf Extract (GBE) Drinks Made from the Leaves in Autumn as Dietary Supplements
Source: Molecules. 2022 Nov 2;27(21):7479. doi: 10.3390/molecules27217479 (PMC9658157; doi:10.3390/molecules27217479)
Supplement: Supplementary file 1 [file molecules-27-07479-s001.zip]

Archive with 1 entries (1 files):
- molecules-1895480-supplementary.pdf
